# Supplementary material for: Complete Sequence, Genome Organization and Molecular Detection of Grapevine Line Pattern Virus, a New Putative Anulavirus Infecting Grapevine
Source: Viruses. 2020 May 31;12(6):602. doi: 10.3390/v12060602 (PMC7354484; doi:10.3390/v12060602)
Supplement: Supplementary file 1 [file viruses-12-00602-s001.zip]

Archive with 2 entries (2 files):
- S1 Elbeaino et al_GLPV_Viruses_ve.docx
- S2 Elbeaino et al_GLPV_STables.xlsx
