# Supplementary material for: Complete Sequence, Genome Organization and Molecular Detection of Grapevine Line Pattern Virus, a New Putative Anulavirus Infecting Grapevine
Source: Viruses. 2020 May 31;12(6):602. doi: 10.3390/v12060602 (PMC7354484; doi:10.3390/v12060602)
Supplement: Supplementary file 1 [file viruses-12-00602-s001.zip › S2 Elbeaino et al_GLPV_STables.xlsx]

## Sheet: list of STables
Supplementary Tables for
Complete sequence, genome organization and molecular detection of Grapevine line pattern virus, a new putative Anulavirus infecting grapevine
Toufic Elbeaino, Levente Kontra, Emese Demian, Nikoletta Jaksa-Czotter, Amani Ben Slimen, Richard Fabian, Janos Lazar, Lucie Tamisier, Michele Digiaro, Sebastien Massart, Eva Varallyay*
*Correspondence: varallyay.eva@abc.naik.hu
Table S1
Initial statistics of the different HTSs
Table S2
Results of the bioinformatics analysis of sRNA seq and RNAseq
Table S3
Sequences of the used primers for (a) RT-PCR and (b) for Sanger sequencing

## Sheet: Table S1
Table S1
Initial statistics of the different HTSs
A/small RNA HTS
Sequenced reads		Trimmed reads all (containing redundants)	Non-redundant reads	Number of contigs
4432699		4335724	857619	2628
B/ ribodepleted RNAseq
Sequenced reads	Paired reads	Merged/Unmerged reads	Merged/Unmerged reads without dupilcates	Number of contigs
10465900	9503900	3370907/2762086	1205803/2645022	91728
C/ dsRNAseq
Sequenced unique reads		Trimmed unique reads		Number of contigs
1772321		274251		2989

## Sheet: Table S2
Table S2
Results of the bioinformatics analysis of small RNA seq and RNAseq
virus acronym	GenBank reference number	small RNA HTS					RNAseq
		number of virus specific contigs, e-value <10-5	number of virus specific non-redundant reads	number of virus specific redundant reads	number of virus specific normalized redundant reads	coverage of the viral genome	number of virus specific contigs e-value <10-5
GPGV	NC_015782	21	2326	4546	1057.21	94.6643	6
GRGV*	NC_030693	22	1098	2777	645.814	61.0209	0
GRSPaV*	NC_034205	1	54	89	20.6977	9.25037	5
HSVd	NC_001351	1	1241	11034	2566.05	100	2
GYSPVd-1	NC_001920	1	1122	9648	2243.72	93.0362	1
ALiMMV RNA1	NC_018402	27	1055	4855	1129.07	48.3746	3
ALiMMV RNA2	NC_018403	19	887	2541	590.93	52.5756	4
ALiMMV RNA3	NC_018404	15	3299	25196	5859.53	62.4751	17
CIBV RNA1	NC_025482	29	564	2210	513.953	30.6341	13
CIBV RNA2	NC_025483	24	600	3067	713.256	34.4086	0
CIBV RNA3	NC_025484	17	2021	15843	3684.42	44.8939	0
PZSV RNA1	NC_003649	6	98	246	57.2093	18.9286	0
PZSV RNA2	NC_003650	3	22	25	5.81395	16.7294	0
PZSV RNA3	NC_003651	0	21	24	5.5814	14.019	0
*RNAseq failed to detect GRGV, it showed the presence of GRSPaV, which was not supported by the small RNA HTS. During our previous studies we have found the same, very low level of GRSPaV derived small RNAs even in the presence of the virus concluding that missing detection of this virus is a typical shortage of this later method
Czotter et al (2018). Front. Microbiol. https://doi.org/10.3389/fmicb.2018.00122
Demian et al. (2020) Eur J Plant Pathology. https://doi.org/10.1007/s10658-020-01942-w

## Sheet: Table S3
Table S3
Sequences of the used primers for a/ RT-PCR and b/ for Sanger sequencing
a/primers used for RT-PCR
Primer Name	Primer Sequence (5'-3')	Position on the reference genome	product	Funcion of the amplified region
GLPV-RNA1F1	ACACACCATTTCTCAGCGACGA	50-71	2968 bp	Methyltransferase\Helicase
GLPV-RNA1R1	GGCGTGTCAACCACGACTTC	3018-3000
GLPV-RNA2F1	ATTACATTTAGAGTTTCAACGGCTG	1374-1398	937 bp	RNA-dependent RNA Polymerase
GLPV-RNA2R1	CTGCGTTTCAGCAACGACTACAG	2311-2289
GLPV-RNA3F1	GCACTGCTGTGGTGCCTGAGT	1154-1174	1286 bp	Movement protein and Coat protein
GLPV-RNA3R1	GGGAAGAACGGATTCCTATACTC	2440-2418
GLPV-putvdF1	TTTGGTAGAGGACCTAGGGTCGG	426-448	354 bp	RNA 2 derived circular RNA
GLPV-putvdR1	GTATCTACAGGATCAGGCACGAC	425-403
GLPV-putvdF2	CTATCTTGACTGGTCGCAGTG	623-643	354 bp	RNA 2 derived circular RNA
GLPV-putvdR2	GCATTGGTAATTCAAGATCACATTC	622-598
GLPV-CPs	TGATATTTGGGCGGCGATTG	1878-1897	430 bp	Coat protein
GLPV-Cpa	ACTTGAACACCCACACCTGA	2307-2288
b/primers used for Sanger sequencing of the entire genome
R1-GLP-1s	GTTTGATGCAACTCTTTTTG	1-20	948 bp	RNA1
R1-GLP-1a	TATATCACCAGAAACAGCGGT	928-948
R1-GLP-2s	GTATAGTGGCTTTTGATTTTC	767-787	629 bp
R1-GLP-2a	GAAACAAGTAGCTAAAAAATC	1375-1395
R1-GLP-3s	CGAAAGTTTGAAGAACTACAGT	1276-1297	1004 bp
R1-GLP-3a	AGAATACGAGGAGCGGTTATAC	2258-2279
R1-GLP-4s	ATTCGTGACAAACTTTTTAAG	2176-2196	985 bp
R1-GLP-4a	GGTCTCCCCTAGAGACCAATGC	3139-3160
R1-GLP-1s	GTTTGATGCAACTCTTTTTG	1-20	899 bp	RNA2
R2-GLP-2a	CGTTTACGTATAGCAATTAAA	879-899
R2-GLP-2s	CGCCGGTGATTGGTATAAGGAT	786-807	736 bp
R2-GLP-3a	AGTTCTTCTTTGGTATGCGCATT	1499-1521
R2-GLP-3s	GATAAGTCTCAAGGTGAATTAC	1357-1378	1137 bp
R2-GLP-4a	GGTCTCCCCTAGAGACCAATGCA	2471-2493
R3-GLP-1s	GTAGTCTTTTCTTTTGCTTT	1-20	1173 bp	RNA3
R3-GLP-1a	CTCAGGCACCACAGCAGTGC	1154-1173
R3-GLP-2s	ACTCTCTTATCCTTACCCCGGA	1063-1084	864 bp
R3-GLP-2a	CGCAGTCGGAAGAGAGCCCTT	1906-1926
R3-GLP-3s	AGACTCGCCTGAATAATGTGAT	1820-1841	710 bp
R3-GLP-3a	GGTCTCCCCTAGAGACCGATG	2509-2529
